# Supplementary material for: Maternal consumption of yoghurt activating the aryl hydrocarbon receptor increases group 3 innate lymphoid cells in murine offspring
Source: Microbiol Spectr. 2024 Oct 29;12(12):e00393-24. doi: 10.1128/spectrum.00393-24 (PMC11619593; doi:10.1128/spectrum.00393-24)
Supplement: Table S2 — Macro- and micro-nutrient composition of the yoghurt-containing diets. [file spectrum.00393-24-s0007.xlsx]

## Sheet: Table 1
	Table S2 Macro- and micronutrient composition of the yoghurt-containing diets.
	Product number at ResearchDiets, Inc.	D20052604	D20052605
		ConY-diet	AhrY-diet
	Ingredient	gm	gm
	Casein	0	0
	Casein, Mineral Acid	69.7	69.7
	L-Cystine	3	3
	Corn Starch	177.2	177.2
	Maltodextrin 10	110	110
	Sucrose	8.5	8.5
	Dextrose	150	150
	Control yoghurt	445	0
	AhR yoghurt	0	445
	Cellulose, BW200	75	75
	Inulin	25	25
	Soybean Oil	0	0
	Mineral Mix, S10026	10	10
	DiCalcium Phosphate	13	13
	Calcium Carbonate	5.5	5.5
	Potassium Citrate, 1 H2O	16.5	16.5
	Vitamin Mix, V10001C	1.5	1.5
	Choline Bitartrate	2	2
	Dye, FD&C Red#40	0.05	0
	Dye, FD&C Yellow#5	0	0.05
	Dye, FD&C Blue#1	0	0
	Total	1111.95	1111.95
	gm
	Protein	177	177
	Carbohydrate	578	578
	Fat	104.7	104.7
	Fiber	100	100
	gm%
	Protein	15.9	15.9
	Carbohydrate	52	52
	Fat	9.4	9.4
	kcal
	Protein	708	708
	Carbohydrate	2350	2350
	Fat	942	942
	Total	4000	4000
	kcal%
	Protein	18	18
	Carbohydrate	59	59
	Fat	24	24
	kcal/gm	3.6	3.6
	% yoghurt in ConY- and AhrY-diets	40	40
